# Supplementary material for: The response to receiving phenotypic and genetic coronary heart disease risk scores and lifestyle advice – a qualitative study
Source: BMC Public Health. 2016 Dec 3;16:1221. doi: 10.1186/s12889-016-3867-2 (PMC5135826; doi:10.1186/s12889-016-3867-2)
Supplement: Additional file 1: — A. An example of presentation of phenotypic coronary heart disease risk score. B. An example of presentation of genetic coronary heart disease risk score. (ZIP 59 kb) [file 12889_2016_3867_MOESM1_ESM.zip]

Archive with 2 entries (2 files):
- Additional file 1AR1.docx
- Additional file 1BR1.docx
